# Supplementary material for: Morphological Shift and Lipid Accumulation in Trichosporon cutaneum B3 Induced by Enhanced Dissolved Oxygen
Source: J Fungi (Basel). 2026 Apr 24;12(5):312. doi: 10.3390/jof12050312 (PMC13207652; doi:10.3390/jof12050312)
Supplement: Supplementary file 1 [file jof-12-00312-s001.zip]

Archive with 1 entries (1 files):
- jof-4216352-supplementary.pdf
